# Supplementary material for: Novel Nontoxic 5,9-Disubstituted SN38 Derivatives: Characterization of Their Pharmacological Properties and Interactions with DNA Oligomers
Source: Int J Mol Sci. 2021 Jul 30;22(15):8190. doi: 10.3390/ijms22158190 (PMC8347432; doi:10.3390/ijms22158190)
Supplement: Supplementary file 1 [file ijms-22-08190-s001.zip]

Archive with 1 entries (1 files):
- ijms-1290339-supplementary.pdf
